# Supplementary material for: TyG Index and Frailty as Composite Biomarkers of Cardiometabolic Risk and Mortality Across CKM Stages 0–3
Source: Metabolites. 2026 Jun 17;16(6):426. doi: 10.3390/metabo16060426 (PMC13302982; doi:10.3390/metabo16060426)
Supplement: Supplementary file 1 [file metabolites-16-00426-s001.zip › Supplementary material.xlsx]

## Sheet: content
Supplemental Content
Supplementary Table S1. Staging of CKM syndrome from stages 0 to 3
Supplementary Table S2. Detailed description of the 30 indicators used to construct the frailty index in CHARLS and HRS, along with their corresponding cutoff values
Supplementary Table S3. Collinearity Statistics
Supplementary Table S4. Baseline Characteristics of Participants in the CHARLS and HRS
Supplementary Table S5. Unimputed Baseline Characteristics of Participants
Supplementary Table S6. Missing data for study variables in CHARLS and HRS cohorts
Supplementary Table S7. Association Between the TyG-FI Index and the Risk of Cardiovascular Disease Among Individuals With CKM Stages 0–3
Supplementary Table S8. Association Between the TyG-FI Index and the Risk of all-cause mortality Among Individuals With CKM Stages 0–3
Supplementary Table S9. Association Between TyG-FI and Incident Composite Cardiovascular and All-Cause Mortality Outcomes in CKM Stages 0–3（Competing Risk Model）
Supplementary Table S10. Association Between TyG-FI and Incident Composite Cardiovascular and All-Cause Mortality Outcomes in CKM Stages 0–3（Logistic regression model）
Supplementary Table S11. Association Between TyG-FI and Incident Composite Cardiovascular and All-Cause Mortality Outcomes in CKM Stages 0–3（Exclude individuals with missing values）
Supplementary Table S12. Association Between TyG-FI and Incident Composite Cardiovascular and All-Cause Mortality Outcomes in CKM Stages 1–3
Supplementary Table S13. Association Between TyG-FI and Incident Composite Cardiovascular and All-Cause Mortality Outcomes in CKM Stages 0–3 （Reconstruction of the Frailty Index）
Supplementary Table S14. Association Between TyG-FI and Incident Composite Cardiovascular and All-Cause Mortality Outcomes in CKM Stages 0–3 （Excluded events within 1 year）
Supplementary Table S15. Mediation analyses of potential cardiometabolic mediators in the association between TyG-FI and outcome
Supplementary Table S16. Association Between TyG-FI and Incident Composite Cardiovascular and All-Cause Mortality Outcomes in CKM Stages 0–3 （excluded potential mediators）
Supplementary Table S17. Incremental predictive value of the new model assessed by IDI and NRI in CHARLS and HRS cohorts
Supplementary Figure S1. Kaplan–Meier curves by TyG–FI quartiles in CHARLS (A) and HRS (B)
Supplementary Figure S2. Comparison of ROC curves for TyG-FI and other risk indicators in CHARLS (A) and HRS (B)

## Sheet: Supplementary Table S1
	Supplementary Table S1. Staging of CKM syndrome from stages 0 to 3
	Stage	Definition	CHARLS	HRS
	Stage 0	No CKM syndrome risk factors	Individuals with normal BMI and waist circumference, normal glucose levels, normal blood pressure, a normal lipid profile, and no evidence of CKD or subclinical or clinical CVD
	Stage 1	Individuals presenting with overweight/obesity, abdominal obesity, or dysfunctional adipose tissue, in the absence of other metabolic risk factors or CKD	BMI ≥24kg/m2; WC ≥ 80/90 cm in female/male; FBG ≥ 100-124 mg/dL or HbA1c between 5.7% and 6.4%	BMI ≥25kg/m2; WC ≥ 88/102 cm in female/male; FBG ≥ 100-124 mg/dL or HbA1c between 5.7% and 6.4%
	Stage 2	Individuals with metabolic risk factors(hypertriglyceridemia, hypertension, MetS,† diabetes), or CKD	Dyslipidemia : Defined as self-reported physician-diagnosed dyslipidemia, current use of lipid-lowering medications, or meeting any of the following lipid criteria: TC ≥ 240 mg/dL, TG ≥ 150 mg/dL, HDL-C < 40 mg/dL, or LDL-C ≥ 160 mg/dL； Hypertension :Defined as self-reported physician-diagnosed hypertension, current use of any antihypertensive medication, or an average systolic/diastolic blood pr…
	Stage 3	Subclinical CVD in CKM	Very high-risk CKD (stage G4 or G5, eGFR < 30 ml/min/1.73 m²)； A high predicted 10-year CVD risk（Framingham risk score ≥ 20%）

## Sheet: Supplementary Table S2
	Supplementary Table S2. Detailed description of the 30 indicators used to construct the frailty index in CHARLS and HRS, along with their corresponding cutoff values
	No	Description of the item		Cut-off value
		CHARLS	HRS
	1	Self-reported physician diagnosed hypertension		Yes = 1, No = 0
	2	Self-reported physician diagnosed diabetes		Yes = 1, No = 0
	3	Self-reported physician diagnosed cancer		Yes = 1, No = 0
	4	Self-reported physician diagnosed chronic lung disease		Yes = 1, No = 0
	5	Self-reported physician diagnosed any emotional, nervous, or psychiatric problems		Yes = 1, No = 0
	6	Self-reported physician diagnosed memory-related disease		Yes = 1, No = 0
	7	Self-reported physician diagnosed arthritis		Yes = 1, No = 0
	8	Self-reported physician diagnosed asthma		Yes = 1, No = 0
	9	Self-reported vision problems	Self-reported eyesight (while using lenses if appropriate)	Yes = 1, No = 0 in the CHARLS; Poor or fair = 1, excellent, very good, or good = 0 in the HRS
	10	Self-reported hearing problems	Self-reported hearing (while using hearing aid if appropriate)	Yes = 1, No = 0 in the CHARLS; Poor or fair = 1, excellent, very good, or good = 0 in the HRS
	11	Self-reported general health status		Very poor or poor = 1, Very good, good, or fair = 0
	12	Difficulty with dressing		Yes = 1, No = 0
	13	Difficulty with bathing or showering		Yes = 1, No = 0
	14	Difficulty with eating		Yes = 1, No = 0
	15	Difficulty with getting in and out of bed		Yes = 1, No = 0
	16	Difficulty with using the toilet		Yes = 1, No = 0
	17	Difficulty with managing money		Yes = 1, No = 0
	18	Difficulty with taking medication		Yes = 1, No = 0
	19	Difficulty with shopping for groceries		Yes = 1, No = 0
	20	Difficulty with preparing meals		Yes = 1, No = 0
	21	Difficulty with doing housewor		Yes = 1, No = 0
	22	Mobility: difficulty with walking 100 yards or one block		Yes = 1, No = 0
	23	Mobility: difficulty with getting up from a chair after sitting for long periods		Yes = 1, No = 0
	24	Mobility: difficulty with climbing several flights of stairs without resting		Yes = 1, No = 0
	25	Mobility: difficulty with lifting or carrying weights over 10 pounds/jins		Yes = 1, No = 0
	26	Mobility: difficulty with picking up a coin from the table		Yes = 1, No = 0
	27	Mobility: difficulty with stooping, kneeling, or crouching		Yes = 1, No = 0
	28	Mobility: difficulty with reaching arms above shoulder level		Yes = 1, No = 0
	29	Depression: CESD-10 questionnaire	Depression: CESD-8 questionnaire	CESD-10 >10 = 1, ≤10 = 0 in the CHARLS; CESD-8 ≥ 4 = 1, <4 = 0 in the HRS
	30	Cognition: (memory test score + orientation test score) / 14		Continuous variable, ranging from 0 to 1
	Memory-related disease indicates Alzheimer’s disease or dementia, organic brain senility, or other serious memory impairment. Depression is evaluated using Center for Epidemiologic Studies Depression Scale (CESD). In the CHARLS, CESD-10 is used, and the total score ranges from 0 to 30. The higher score indicates more severe depressive symptoms.In the HRS, CESD-8 was used, and the total score rang…

## Sheet: Supplementary Table S3
	Supplementary Table S3. Collinearity Statistics
		CHARLS			HRS
	Variable	GVIF	Df	GVIF^(1/(2*Df))	GVIF	Df	GVIF^(1/(2*Df))
	TyG-FI quartile	1.16712	3	1.02609	1.55659	3	1.07654
	Gender	2.33222	1	1.52716	1.47217	1	1.21333
	Education	1.08141	2	1.01976	1.19458	2	1.04545
	Marital status	1.06127	1	1.03018	1.10491	1	1.05115
	Smoking	1.60578	1	1.26719	1.07796	1	1.03825
	Drinking	1.44524	1	1.20218	1.14846	1	1.07166
	Physical activity	1.10259	2	1.02472	1.19457	2	1.04545
	WC	1.45986	1	1.20825	1.66711	1	1.29117
	SBP	3.15458	1	1.77611	1.74465	1	1.32085
	DBP	2.39827	1	1.54864	1.52268	1	1.23397
	BMI	1.54782	2	1.1154	1.45981	2	1.09919
	TC	3.19098	1	1.78633	1.24671	1	1.11656
	HbAc	1.32745	1	1.15215	1.44778	1	1.20324
	HDL	1.46751	1	1.21141	1.64242	1	1.28157
	Cr	1.44153	1	1.20064	1.4998	1	1.22466
	HTN	2.06577	1	1.43728	1.47456	1	1.21431
	DM	1.4109	1	1.18781	1.65811	1	1.28768
	CKD	1.07882	1	1.03866	1.41605	1	1.18998
	Mets	1.76474	1	1.32843	1.41748	1	1.19058
	CHARLS, China Health and Retirement Longitudinal Study; HRS, Health and Retirement Study

## Sheet: Supplementary Table S4
Supplementary Table S4. Baseline Characteristics of Participants in the CHARLS and HRS
	CHARLS cohort						HRS cohort
	Overall	Q1	Q2	Q3	Q4	P value	Overall	Q1	Q2	Q3	Q4	P value
Number	6902	1726	1725	1725	1726		5244	1311	1311	1311	1311
Age, mean (SD), years	59.5 (9.5)	56.4 (8.5)	58.38 (8.9)	59.78 (9.2)	63.56 (9.9)	<0.001	68.16 (9.4)	64.89 (8.0)	67.86 (8.9)	69.85 (9.6)	70.04 (10.2)
Gender, n (%)												<0.001
Male	3326 (48.2)	999 (57.9)	913 (52.9)	783 (45.4)	631 (36.6)	<0.001	2042 (38.9)	556 (42.4)	577 (44.0)	489 (37.3)	420 (32.0)	<0.001
Female	3576 (51.8)	727 (42.1)	812 (47.1)	942 (54.6)	1095 (63.4)		3202 (61.1)	755 (57.6)	734 (56.0)	822 (62.7)	891 (68.0)
Education, n (%)
Below high school	6244 (90.5)	1441 (83.5)	1537 (89.1)	1602 (92.9)	1664 (96.4)	<0.001	833 (15.9)	69 ( 5.3)	168 (12.8)	236 (18.0)	360 (27.5)	<0.001
High school	580 ( 8.4)	249 (14.4)	166 ( 9.6)	107 ( 6.2)	58 ( 3.4)		3022 (57.6)	706 (53.9)	737 (56.2)	787 (60.0)	792 (60.4)
College or above	78 ( 1.1)	36 ( 2.1)	22 ( 1.3)	16 ( 0.9)	4 ( 0.2)		1389 (26.5)	536 (40.9)	406 (31.0)	288 (22.0)	159 (12.1)
Marital status, n (%)
Married	6098 (88.4)	1606 (93.0)	1543 (89.4)	1535 (89.0)	1414 (81.9)	<0.001	3174 (60.5)	920 (70.2)	866 (66.1)	741 (56.5)	647 (49.4)	<0.001
Single	804 (11.6)	120 ( 7.0)	182 (10.6)	190 (11.0)	312 (18.1)		2070 (39.5)	391 (29.8)	445 (33.9)	570 (43.5)	664 (50.6)
Smoking, n (%)	2162 (31.3)	641 (37.1)	608 (35.2)	502 (29.1)	411 (23.8)	<0.001	588 (11.2)	101 ( 7.7)	135 (10.3)	149 (11.4)	203 (15.5)	<0.001
Drinking, n (%)	2787 (40.4)	765 (44.3)	715 (41.4)	678 (39.3)	629 (36.4)	<0.001	3124 (59.6)	961 (73.3)	848 (64.7)	740 (56.4)	575 (43.9)	<0.001
Physical activity, n (%)
Light	2131 (30.9)	486 (28.2)	465 (27.0)	525 (30.4)	655 (37.9)	<0.001	2270 (43.3)	341 (26.0)	463 (35.3)	625 (47.7)	841 (64.1)	<0.001
Vigorous	2739 (39.7)	771 (44.7)	717 (41.6)	678 (39.3)	573 (33.2)		1410 (26.9)	566 (43.2)	410 (31.3)	284 (21.7)	150 (11.4)
Moderate	2032 (29.4)	469 (27.2)	543 (31.5)	522 (30.3)	498 (28.9)		1564 (29.8)	404 (30.8)	438 (33.4)	402 (30.7)	320 (24.4)
BMI, n (%)
Normal	3765 (54.5)	985 (57.1)	982 (56.9)	929 (53.9)	869 (50.3)	<0.001	1163 (22.2)	413 (31.5)	291 (22.2)	263 (20.1)	196 (15.0)	<0.001
Underweight	734 (10.6)	133 ( 7.7)	159 ( 9.2)	178 (10.3)	264 (15.3)		67 ( 1.3)	11 ( 0.8)	16 ( 1.2)	17 ( 1.3)	23 ( 1.8)
Overweight	2403 (34.8)	608 (35.2)	584 (33.9)	618 (35.8)	593 (34.4)		4014 (76.5)	887 (67.7)	1004 (76.6)	1031 (78.6)	1092 (83.3)
WC, mean (SD), cm	84.3 (12.2)	83.9 (11.1)	83.4 (12.1)	84.3 (12.8)	85.6 (12.6)	<0.001	103.1 (15.8)	98.5 (14.6)	101.9 (15.1)	104.2 (15.3)	107.48 (17.1)	<0.001
SBP, mean (SD), mmHg	130.3 (21.5)	127.3 (19.4)	129.2 (21.3)	130.9 (21.7)	133.8 (22.9)	<0.001	129.0 (18.5)	124.7 (17.1)	128.8 (18.7)	130.5 (18.6)	131.9 (18.9)	<0.001
DBP, mean (SD), mmHg	75.5 (12.1)	75.2 (11.6)	75.5 (12.3)	75.4 (12.0)	76.1 (12.6)	0.18	78.3 (11.8)	78.1 (13.5)	78.2 (10.4)	78.2 (10.5)	78.6 (12.4)	0.687
TC, mean (SD), mg/dl	194.7 (39.3)	192.1 (38.3)	192.5 (38.5)	196.0 (39.8)	198.3(40.5)	<0.001	193.2(40.2)	202.6 (39.4)	194.3 (39.3)	189.9 (39.0)	185.9 (41.3)	<0.001
HDL-c, mean (SD), mg/dl	51.4 (15.5)	51.1 (15.4)	52.6 (15.2)	51.2 (15.8)	50.6 (15.6)	0.001	58.4 (19.6)	63.7 (21.6)	58.2 (19.2)	57.1 (18.2)	54.6 (18.0)	<0.001
LDL-c, mean (SD), mg/dl	117.4 (35.3)	116.6(34.9)	117.7 (34.4)	117.1(35.7)	118.1 (36.3)	0.634	105.2(34.9)	113.0 (33.3)	106.1 (34.9)	103.2 (33.8)	98.6(36.0)	<0.001
HbA1c, mean (SD), %	5.2 (0.8)	5.2 (0.7)	5.2 (0.7)	5.3 (0.8)	5.4 (0.9)	<0.001	5.6 (0.78)	5.4 (0.4)	5.6 (0.8)	5.7 (0.7)	5.8 (0.8)	<0.001
Cr, mean (SD), mg/dl	0.78 (0.2)	0.79 (0.2)	0.78 (0.2)	0.78 (0.2)	0.78 (0.4)	0.168	0.92 (0.4)	0.87 (0.2)	0.93 (0.4)	0.93 (0.5)	0.97 (0.6)	<0.001
FBG, mean (SD), mg/dl	110.3 (35.8)	107.6 (29.2)	106.0 (29.3)	112.1 (36.4)	115.3 (45.2)	<0.001	110.2 (40.4)	98.0 (22.0)	107.1 (36.8)	112.6 (39.9)	123.2 (52.7)	<0.001
HTN, n (%)	2702 (39.1)	444 (25.7)	610 (35.4)	755 (43.8)	893 (51.7)	<0.001	3345 (63.8)	465 (35.5)	821 (62.6)	994 (75.8)	1065 (81.2)	<0.001
DL, n (%)	3338 (48.4)	820 (47.5)	737 (42.7)	859 (49.8)	922 (53.4)	<0.001	3330 (63.5)	755 (57.6)	809 (61.7)	846 (64.5)	920 (70.2)	<0.001
DM, n (%)	1118 (16.2)	204 (11.8)	174 (10.1)	329 (19.1)	411 (23.8)	<0.001	1633 (31.1)	129 ( 9.8)	329 (25.1)	501 (38.2)	674 (51.4)	<0.001
CKD, n (%)	550 ( 8.0)	75 ( 4.3)	105 ( 6.1)	152 ( 8.8)	218 (12.6)	<0.001	777 (14.8)	87 ( 6.6)	177 (13.5)	232 (17.7)	281 (21.4)	<0.001
Mets, n (%)	1690 (24.5)	365 (21.1)	321 (18.6)	454 (26.3)	550 (31.9)	<0.001	1513 (28.9)	187 (14.3)	335 (25.6)	444 (33.9)	547 (41.7)	<0.001
CKM stage, n (%)
0	442 ( 6.4)	162 ( 9.4)	140 ( 8.1)	83 ( 4.8)	57 ( 3.3)	<0.001	51 ( 1.0)	37 ( 2.8)	8 ( 0.6)	4 ( 0.3)	2 ( 0.2)	<0.001
1	1231 (17.8)	375 (21.7)	364 (21.1)	284 (16.5)	208 (12.1)		446 ( 8.5)	238 (18.2)	113 ( 8.6)	58 ( 4.4)	37 ( 2.8)
2	3056 (44.3)	749 (43.4)	737 (42.7)	785 (45.5)	785 (45.5)		3108 (59.3)	823 (62.8)	776 (59.2)	770 (58.7)	739 (56.4)
3	2173 (31.5)	440 (25.5)	484 (28.1)	573 (33.2)	676 (39.2)		1639 (31.3)	213 (16.2)	414 (31.6)	479 (36.5)	533 (40.7)
Outcome,n(%)
censored	4206 (60.9)	1301 (75.4)	1093 (63.4)	1053 (61.0)	759 (44.0)	<0.001	3718 (70.9)	1129 (86.1)	984 (75.1)	875 (66.7)	730 (55.7)	<0.001
CVD	1895 (27.5)	301 (17.4)	483 (28.0)	455 (26.4)	656 (38.0)		886 (16.9)	120 ( 9.2)	216 (16.5)	259 (19.8)	291 (22.2)
death	801 (11.6)	124 ( 7.2)	177 (10.3)	189 (11.0)	311 (18.0)		640 (12.2)	62 ( 4.7)	111 ( 8.5)	177 (13.5)	290 (22.1)
CHARLS, China Health and Retirement Longitudinal Study; HRS, Health and Retirement Study; BMI, body mass index; WC, waist circumference; SBP, systolic blood pressure; DBP, diastolic blood pressure; TC, total cholesterol; HDL-C, high-density lipoprotein cholesterol; LDL-C, low-density lipoprotein cholesterol; TG, triglycerides; HbA1c, glycated hemoglobin; Cr, creatinine; FBG, fasting blood glucose…

## Sheet: Supplementary Table S5
	Supplementary Table S5. Unimputed Baseline Characteristics of Participants
		CHARLS					HRS
	level	Overall	Q1	Q2	Q3	Q4	p	Overall	Q1	Q2	Q3	Q4	p
	Number	6902	1726	1725	1725	1726		5244	1311	1311	1311	1311
	Age, mean (SD), years	59.55 (9.55)	56.47 (8.55)	58.38 (8.97)	59.78 (9.27)	63.56 (9.90)	<0.001	68.16 (9.46)	64.89 (8.01)	67.86 (8.91)	69.85 (9.63)	70.04 (10.23)	<0.001
	Gender, n (%)
	Male	3326 (48.2)	999 (57.9)	913 (52.9)	783 (45.4)	631 (36.6)	<0.001	2042 (38.9)	556 (42.4)	577 (44.0)	489 (37.3)	420 (32.0)	<0.001
	Female	3576 (51.8)	727 (42.1)	812 (47.1)	942 (54.6)	1095 (63.4)		3202 (61.1)	755 (57.6)	734 (56.0)	822 (62.7)	891 (68.0)
	Education, n (%)
	Below high school	6244 (90.5)	1441 (83.5)	1537 (89.1)	1602 (92.9)	1664 (96.4)	<0.001	833 (15.9)	69 ( 5.3)	168 (12.8)	236 (18.0)	360 (27.5)	<0.001
	High school	580 ( 8.4)	249 (14.4)	166 ( 9.6)	107 ( 6.2)	58 ( 3.4)		3020 (57.6)	706 (53.9)	735 (56.1)	787 (60.0)	792 (60.4)
	College or above	78 ( 1.1)	36 ( 2.1)	22 ( 1.3)	16 ( 0.9)	4 ( 0.2)		1389 (26.5)	536 (40.9)	406 (31.0)	288 (22.0)	159 (12.1)
	Marital status, n (%)
	Married	6098 (88.4)	1606 (93.0)	1543 (89.4)	1535 (89.0)	1414 (81.9)	<0.001	3172 (60.5)	920 (70.2)	866 (66.1)	739 (56.5)	647 (49.4)	<0.001
	Single	804 (11.6)	120 ( 7.0)	182 (10.6)	190 (11.0)	312 (18.1)		2070 (39.5)	391 (29.8)	445 (33.9)	570 (43.5)	664 (50.6)
	Smoking, n (%)
	NO	4698 (69.1)	1070 (63.7)	1111 (64.9)	1216 (71.1)	1301 (76.5)	<0.001	4632 (88.8)	1204 (92.3)	1173 (89.7)	1155 (88.7)	1100 (84.6)	<0.001
	YES	2102 (30.9)	609 (36.3)	600 (35.1)	494 (28.9)	399 (23.5)		584 (11.2)	101 ( 7.7)	135 (10.3)	147 (11.3)	201 (15.4)
	Drinking, n (%)
	NO	4113 (59.6)	961 (55.7)	1009 (58.5)	1047 (60.7)	1096 (63.5)	<0.001	2118 (40.4)	350 (26.7)	461 (35.2)	571 (43.6)	736 (56.2)	<0.001
	YES	2786 (40.4)	764 (44.3)	715 (41.5)	678 (39.3)	629 (36.5)		3123 (59.6)	961 (73.3)	848 (64.8)	740 (56.4)	574 (43.8)
	Physical activity, n (%)
	Light	897 (30.9)	223 (30.6)	177 (23.4)	210 (30.2)	287 (39.5)	<0.001	2249 (43.3)	335 (25.8)	462 (35.5)	617 (47.5)	835 (64.2)	<0.001
	Vigorous	1150 (39.6)	315 (43.3)	330 (43.6)	268 (38.5)	237 (32.6)		1396 (26.9)	561 (43.2)	407 (31.3)	283 (21.8)	145 (11.2)
	Moderate	860 (29.6)	190 (26.1)	250 (33.0)	218 (31.3)	202 (27.8)		1554 (29.9)	403 (31.0)	433 (33.3)	398 (30.7)	320 (24.6)
	BMI, n (%)
	Normal	3380 (55.3)	857 (57.9)	882 (57.6)	855 (54.4)	786 (51.3)	<0.001	1156 (22.3)	411 (31.5)	289 (22.2)	261 (20.2)	195 (15.1)	<0.001
	Underweight	644 (10.5)	111 ( 7.5)	140 ( 9.1)	169 (10.8)	224 (14.6)		67 ( 1.3)	11 ( 0.8)	16 ( 1.2)	17 ( 1.3)	23 ( 1.8)
	Overweight	2092 (34.2)	512 (34.6)	510 (33.3)	547 (34.8)	523 (34.1)		3965 (76.4)	881 (67.6)	996 (76.6)	1014 (78.5)	1074 (83.1)
	WC, mean (SD), cm	84.24 (12.11)	84.00 (11.03)	83.32 (11.99)	84.07 (12.75)	85.57 (12.43)	<0.001	102.70 (15.68)	96.48 (13.09)	101.72 (14.25)	104.09 (15.42)	108.88 (17.25)	<0.001
	SBP, mean (SD), mmHg	130.72 (21.55)	128.37 (19.54)	129.38 (21.35)	131.08 (21.74)	133.93 (22.97)	<0.001	128.79 (18.47)	125.41 (17.45)	129.89 (18.18)	129.62 (18.99)	130.39 (18.82)	<0.001
	DBP, mean (SD), mmHg	75.72 (12.08)	75.80 (11.65)	75.48 (12.37)	75.41 (11.91)	76.21 (12.37)	0.235	78.12 (11.46)	77.83 (9.72)	78.66 (10.08)	77.61 (10.75)	78.43 (14.75)	0.342
	TC, mean (SD), mg/dl	194.74 (39.38)	192.10 (38.33)	192.57 (38.50)	196.01 (39.80)	198.30 (40.53)	<0.001	193.21 (40.27)	202.66 (39.41)	194.30 (39.37)	189.95 (39.02)	185.92 (41.35)	<0.001
	HDL-c, mean (SD), mg/dl	51.40 (15.57)	51.08 (15.46)	52.66 (15.28)	51.26 (15.82)	50.60 (15.67)	0.001	58.42 (19.63)	63.76 (21.69)	58.23 (19.23)	57.08 (18.21)	54.62 (18.03)	<0.001
	LDL-c, mean (SD), mg/dl	117.55 (35.14)	116.68 (34.95)	117.87 (34.32)	117.06 (35.50)	118.60 (35.77)	0.381	105.70 (34.43)	113.44 (33.15)	106.65 (34.20)	103.21 (33.62)	99.39 (35.20)	<0.001
	TG, mean (SD), mg/dl	131.73 (111.26)	124.01 (84.08)	116.00 (93.56)	139.21 (123.56)	147.69 (133.51)	<0.001	148.27 (93.34)	129.64 (82.84)	150.07 (93.68)	148.82 (80.28)	164.53 (110.32)	<0.001
	HbA1c, mean (SD), %	5.29 (0.83)	5.22 (0.75)	5.20 (0.71)	5.33 (0.88)	5.41 (0.96)	<0.001	5.66 (0.74)	5.44 (0.43)	5.58 (0.61)	5.73 (0.89)	5.89 (0.86)	<0.001
	Cr, mean (SD), mg/dl	0.78 (0.25)	0.79 (0.18)	0.78 (0.18)	0.78 (0.20)	0.78 (0.39)	0.161	0.92 (0.47)	0.87 (0.20)	0.93 (0.45)	0.93 (0.52)	0.97 (0.62)	<0.001
	FBG, mean (SD), mg/dl	110.31 (35.87)	107.67 (29.23)	106.02 (29.31)	112.19 (36.48)	115.36 (45.27)	<0.001	110.27 (40.47)	98.00 (22.02)	107.13 (36.81)	112.67 (39.95)	123.28 (52.76)	<0.001
	HTN, n (%)
	NO	4183 (60.8)	1281 (74.3)	1109 (64.6)	964 (56.1)	829 (48.2)	<0.001	1896 (36.2)	845 (64.7)	489 (37.4)	316 (24.1)	246 (18.8)	<0.001
	YES	2698 (39.2)	444 (25.7)	609 (35.4)	753 (43.9)	892 (51.8)		3339 (63.8)	462 (35.3)	819 (62.6)	993 (75.9)	1065 (81.2)
	DL, n (%)
	NO	3564 (51.6)	906 (52.5)	988 (57.3)	866 (50.2)	804 (46.6)	<0.001	1914 (36.5)	556 (42.4)	502 (38.3)	465 (35.5)	391 (29.8)	<0.001
	YES	3338 (48.4)	820 (47.5)	737 (42.7)	859 (49.8)	922 (53.4)		3330 (63.5)	755 (57.6)	809 (61.7)	846 (64.5)	920 (70.2)
	DM, n (%)
	NO	5784 (83.8)	1522 (88.2)	1551 (89.9)	1396 (80.9)	1315 (76.2)	<0.001	3611 (68.9)	1182 (90.2)	982 (74.9)	810 (61.8)	637 (48.6)	<0.001
	YES	1118 (16.2)	204 (11.8)	174 (10.1)	329 (19.1)	411 (23.8)		1633 (31.1)	129 ( 9.8)	329 (25.1)	501 (38.2)	674 (51.4)
	CKD, n (%)
	NO	6352 (92.0)	1651 (95.7)	1620 (93.9)	1573 (91.2)	1508 (87.4)	<0.001	4467 (85.2)	1224 (93.4)	1134 (86.5)	1079 (82.3)	1030 (78.6)	<0.001
	YES	550 ( 8.0)	75 ( 4.3)	105 ( 6.1)	152 ( 8.8)	218 (12.6)		777 (14.8)	87 ( 6.6)	177 (13.5)	232 (17.7)	281 (21.4)
	Mets, n (%)
	NO	5212 (75.5)	1361 (78.9)	1404 (81.4)	1271 (73.7)	1176 (68.1)	<0.001	3731 (71.1)	1124 (85.7)	976 (74.4)	867 (66.1)	764 (58.3)	<0.001
	YES	1690 (24.5)	365 (21.1)	321 (18.6)	454 (26.3)	550 (31.9)		1513 (28.9)	187 (14.3)	335 (25.6)	444 (33.9)	547 (41.7)
	CKM stage, n (%)
	0	442 ( 6.4)	162 ( 9.4)	140 ( 8.1)	83 ( 4.8)	57 ( 3.3)	<0.001	51 ( 1.0)	37 ( 2.8)	8 ( 0.6)	4 ( 0.3)	2 ( 0.2)	<0.001
	1	1231 (17.8)	375 (21.7)	364 (21.1)	284 (16.5)	208 (12.1)		446 ( 8.5)	238 (18.2)	113 ( 8.6)	58 ( 4.4)	37 ( 2.8)
	2	3056 (44.3)	749 (43.4)	737 (42.7)	785 (45.5)	785 (45.5)		3108 (59.3)	823 (62.8)	776 (59.2)	770 (58.7)	739 (56.4)
	3	2173 (31.5)	440 (25.5)	484 (28.1)	573 (33.2)	676 (39.2)		1639 (31.3)	213 (16.2)	414 (31.6)	479 (36.5)	533 (40.7)
	CHARLS, China Health and Retirement Longitudinal Study; HRS, Health and Retirement Study; BMI, body mass index; WC, waist circumference; SBP, systolic blood pressure; DBP, diastolic blood pressure; TC, total cholesterol; HDL-C, high-density lipoprotein cholesterol; LDL-C, low-density lipoprotein cholesterol; TG, triglycerides; HbA1c, glycated hemoglobin; Cr, creatinine; FBG, fasting blood glucose…

## Sheet: Supplementary Table S6
	Supplementary Table S6. Missing data for study variables in CHARLS and HRS cohorts
	Variables	CHARLS	HRS
	Age	0	0
	Gender	0	0
	Education	0	0.000381388
	Marital status	0	0.000381388
	Drinking	0.000434657	0.000572082
	Smoking	0.0147783	0.00533944
	Physical activity	0.578818	0.00858124
	WC	0.108519	0.544813
	SBP	0.110693	0.542143
	DBP	0.110693	0.542143
	BMI	0.11388	0.0106789
	TC	0	0
	HbA1c	0.00579542	0.604119
	HDL	0	0
	LDL	0.0020284	0.020595
	Cr	0.000579542	0
	HTN	0	0.00171625
	DM	0.0030426	0
	CKD	0	0
	Mets	0	0

## Sheet: Supplementary Table S7
	Supplementary Table S7. Association Between the TyG-FI Index and the Risk of Cardiovascular Disease Among Individuals With CKM Stages 0–3
		Model 1		Model 2		Model 3
		HR(95%CI)	p.value	HR(95%CI)	p.value	HR(95%CI)	p.value
	CHARLS
	TyG-FI	1.386 (1.337-1.436)	＜0.001	1.329 (1.279-1.381)	＜0.001	1.287 (1.237-1.339)	＜0.001
	TyG-FI(Q1~Q4)
	Q1	Reference		Reference		Reference
	Q2	1.676 (1.443-1.946)	＜0.001	1.644 (1.415-1.910)	＜0.001	1.613 (1.388-1.875)	＜0.001
	Q3	1.860 (1.606-2.156)	＜0.001	1.791 (1.542-2.079)	＜0.001	1.681 (1.446-1.955)	＜0.001
	Q4	2.983 (2.597-3.426)	＜0.001	2.689 (2.326-3.108)	＜0.001	2.435 (2.100-2.823)	＜0.001
	HRS
	TyG-FI	1.282 (1.228-1.339)	＜0.001	1.296 (1.235-1.36)	＜0.001	1.235 (1.167-1.307)	＜0.001
	TyG-FI(Q1~Q4)
	Q1	Reference		Reference		Reference
	Q2	1.935 (1.531-2.445)	＜0.001	1.714 (1.354-2.170)	＜0.001	1.626 (1.277-2.072)	＜0.001
	Q3	2.404 (1.917-3.016)	＜0.001	2.025 (1.606-2.553)	＜0.001	1.797 (1.405-2.299)	＜0.001
	Q4	3.562 (2.868-4.425)	＜0.001	3.122 (2.490-3.915)	＜0.001	2.666 (2.071-3.431)	＜0.001
	Model 1: unadjusted Model 2: adjusted for age,gender,education,marital status,smoking,drinking,physical activity,WC,BMI Model 3: adjusted for age,gender,education,marital status,smoking,drinking,physical activity,WC,SBP,DBP,BMI,TC,HbA1c,HDL,LDL,Cr,HTN,DM,CKD,Mets CHARLS, China Health and Retirement Longitudinal Study; HRS, Health and Retirement Study

## Sheet: Supplementary Table S8
	Supplementary Table S8. Association Between the TyG-FI Index and the Risk of all-cause mortality Among Individuals With CKM Stages 0–3
		Model 1		Model 2		Model 3
		HR(95%CI)	p.value	HR(95%CI)	p.value	HR(95%CI)	p.value
	CHARLS
	TyG-FI	1.574(1.499-1.653)	＜0.001	1.295(1.226-1.368)	＜0.001	1.278(1.209-1.352)	＜0.001
	TyG-FI(Q1~Q4)
	Q1	Reference		Reference		Reference
	Q2	1.642(1.305-2.066)	＜0.001	1.392(1.105-1.754)	＜0.001	1.378(1.093-1.737)	＜0.001
	Q3	1.81(1.443-2.27)	＜0.001	1.392(1.106-1.752)	＜0.001	1.334(1.057-1.684)	＜0.001
	Q4	3.838(3.117-4.726)	＜0.001	2.223(1.786-2.767)	＜0.001	2.115(1.693-2.642)	＜0.001
	HRS
	TyG-FI	1.464(1.401-1.53)	＜0.001	1.309(1.239-1.382)	＜0.001	1.327(1.252-1.407)	＜0.001
	TyG-FI(Q1~Q4)
	Q1	Reference		Reference		Reference
	Q2	1.879(1.377-2.564)	＜0.001	1.331(0.971-1.825)	＜0.001	1.321(0.96-1.819)	＜0.001
	Q3	3.177(2.379-4.242)	＜0.001	1.794(1.325-2.429)	＜0.001	1.793(1.314-2.448)	＜0.001
	Q4	5.789(4.4-7.617)	＜0.001	2.923(2.165-3.947)	＜0.001	2.928(2.141-4.003)	＜0.001
	Model 1: unadjusted Model 2: adjusted for age,gender,education,marital status,smoking,drinking,physical activity,WC,BMI Model 3: adjusted for age,gender,education,marital status,smoking,drinking,physical activity,WC,SBP,DBP,BMI,TC,HbA1c,HDL,LDL,Cr,HTN,DM,CKD,Mets CHARLS, China Health and Retirement Longitudinal Study; HRS, Health and Retirement Study

## Sheet: Supplementary Table S9
	Supplementary Table S9. Association Between TyG-FI and Incident Composite Cardiovascular and All-Cause Mortality Outcomes in CKM Stages 0–3（Competing Risk Model）
		Model 1		Model 2
		HR(95%CI)	p.value	HR(95%CI)	p.value
	CHARLS
	TyG-FI(Q1~Q4)
	Q1	Reference		Reference
	Q2	1.566 (1.354–1.812)	＜0.001	1.520 (1.314–1.759)	＜0.001
	Q3	1.779 (1.540–2.055)	＜0.001	1.684 (1.456–1.946)	＜0.001
	Q4	2.400 (2.084–2.764)	＜0.001	2.193 (1.899–2.532)	＜0.001
	HRS
	TyG-FI(Q1~Q4)
	Q1	Reference		Reference
	Q2	1.650 (1.322–2.060)	＜0.001	1.539 (1.229–1.929)	＜0.001
	Q3	2.057 (1.651–2.564)	＜0.001	1.838 (1.464–2.307)	＜0.001
	Q4	2.410 (1.921–3.024)	＜0.001	2.093 (1.647–2.660)	＜0.001
	Model 1: unadjusted Model 2: adjusted for age,gender,education,marital status,smoking,drinking,physical activity,WC,BMI Model 3: adjusted for age,gender,education,marital status,smoking,drinking,physical activity,WC,SBP,DBP,BMI,TC,HbA1c,HDL,LDL,Cr,HTN,DM,CKD,Mets CHARLS, China Health and Retirement Longitudinal Study; HRS, Health and Retirement Study

[truncated: 10 more sheets: Supplementary Table S10, Supplementary Table S11, Supplementary Table S12, Supplementary Table S13, Supplementary Table S14, Supplementary Table S15, Supplementary Table S16, Supplementary Table S17, Supplementary Figure S1, Supplementary Figure S2]
